# Supplementary material for: A Three-Dimensional Cell Culture System To Model RNA Virus Infections at the Blood-Brain Barrier
Source: mSphere. 2017 Jun 21;2(3):e00206-17. doi: 10.1128/mSphere.00206-17 (PMC5480033; doi:10.1128/mSphere.00206-17)
Supplement: TABLE S1 [file sph003172306sd6.xlsx]

## Sheet: Sheet1
HBMEC	log2FoldChange	hCMEC/D3	log2FoldChange
NDRG1	-4.22975	NDRG1	-0.835401
SERPING1	-4.06375	SERPING1	-1.0219
ADM	-3.88111	ADM	-1.07605
VEGFA	-3.63144	VEGFA	-0.899823
CA9	-3.62552	CA9	-1.91713
BGN	-3.34878	BGN	-0.799831
ENO2	-3.18912	ENO2	-1.16124
AC051649.6	-3.13816	AC051649.6	-0.946243
VLDLR	-3.03235	VLDLR	-1.29551
PNCK	-2.87934	PNCK	-1.73049
TSC22D3	-2.74288	TSC22D3	-1.28071
CRABP2	-2.72946	CRABP2	-0.828877
ADSSL1	-2.70219	ADSSL1	-1.898
PCSK1N	-2.69537	PCSK1N	-1.0594
FSTL3	-2.63556	FSTL3	-0.595174
CDK18	-2.59933	CDK18	-1.13375
KRT17	-2.56421	KRT17	-0.991879
PPP1R32	-2.55766	PPP1R32	-1.22853
FGF17	-2.46354	FGF17	-1.08107
TNXB	-2.46094	TNXB	-1.9226
MXI1	-2.45374	MXI1	-0.882691
ARHGEF37	-2.37055	ARHGEF37	-0.895448
H19	-2.34308	H19	-0.852235
EFNA3_2	-2.32994	EFNA3_2	-1.20409
VN1R108P	-2.30912	VN1R108P	-0.930766
EPPK1	-2.26227	EPPK1	-1.13236
C10orf10	-2.23761	C10orf10	-0.979854
NR1D1	-2.2296	NR1D1	-1.10066
EIF4E3	-2.21589	EIF4E3	-0.924729
RPS27	-2.1708	RPS27	-1.44925
RARA	-2.16281	RARA	-0.678573
NOL3	-2.16122	NOL3	-1.23405
SLC16A14	-2.11849	SLC16A14	-0.997015
GRASP	-2.10901	GRASP	-0.801318
SIK1	-2.09864	SIK1	-0.536507
CLIC3	-2.08572	CLIC3	-1.21425
CTD-2020K17.1	-2.079	CTD-2020K17.1	-0.67185
C20orf203	-2.07045	C20orf203	-1.06654
ARRDC3	-2.06205	ARRDC3	-0.75054
DBP	-2.03833	DBP	-1.70811
PDGFA	-2.03531	PDGFA	-1.24036
INTS4L2	-2.01209	INTS4L2	-1.05601
PFKFB4	-1.99508	PFKFB4	-0.702794
FUT11	-1.97485	FUT11	-0.630152
ADAMTSL4	-1.96781	ADAMTSL4	-1.16277
PTGDS	-1.96572	PTGDS	-1.00519
SLC6A8	-1.96102	SLC6A8	-1.41818
LINC00689	-1.95507	LINC00689	-0.867237
ANO9	-1.93306	ANO9	-0.708638
ALDOC	-1.93152	ALDOC	-1.57211
EBF4	-1.92672	EBF4	-1.12706
KB-1460A1.5	-1.91412	KB-1460A1.5	-1.32273
GPRIN2	-1.91391	GPRIN2	-1.07542
COL8A2	-1.88029	COL8A2	-1.41742
FAM131C	-1.87808	FAM131C	-1.48898
FAM211A	-1.87801	FAM211A	-1.70489
PPFIA4	-1.86892	PPFIA4	-0.917017
IFITM10	-1.85957	IFITM10	-0.949036
AC073236.3	-1.85835	AC073236.3	-1.22831
TCEA3	-1.84764	TCEA3	-1.10852
KDM7A	-1.80297	KDM7A	-0.723792
RP1-153G14.4	-1.79666	RP1-153G14.4	-0.948756
FBLN7	-1.79174	FBLN7	-0.831169
PER1	-1.78036	PER1	-0.748973
RP11-798M19.6	-1.77456	RP11-798M19.6	-0.794686
RP11-689P11.2	-1.7653	RP11-689P11.2	-1.04104
RAB3A	-1.76489	RAB3A	-0.868366
STON1-GTF2A1L	-1.73685	STON1-GTF2A1L	-0.942145
OTUD1	-1.7363	OTUD1	-1.07519
RP11-147L13.8	-1.73428	RP11-147L13.8	-1.09915
BAIAP3	-1.72806	BAIAP3	-0.954923
NR4A2	-1.72761	NR4A2	-1.24644
PMP22	-1.72107	PMP22	-0.601076
EGLN3	-1.7129	EGLN3	-1.96247
ITGB4	-1.70985	ITGB4	-1.42899
FOXO6	-1.66035	FOXO6	-1.15798
RP11-383J24.6	-1.63285	RP11-383J24.6	-0.584438
BTG1	-1.63052	BTG1	-0.531785
SLC1A4	-1.62337	SLC1A4	-0.785075
ZNF395	-1.61367	ZNF395	-0.866211
CXCL16	-1.61089	CXCL16	-0.940106
TMEM8B	-1.60453	TMEM8B	-1.18419
LIMS2	-1.59476	LIMS2	-1.17925
NR4A1	-1.59195	NR4A1	-1.68665
ITPR1-AS1	-1.56948	ITPR1-AS1	-0.811356
DHRS13	-1.56347	DHRS13	-0.59053
MRPL23-AS1	-1.56266	MRPL23-AS1	-1.46179
TAGLN	-1.55649	TAGLN	-1.40334
NOD2	-1.54006	NOD2	-0.675836
PDK4	-1.53628	PDK4	-1.29084
GS1-358P8.4	-1.51417	GS1-358P8.4	-0.780811
HES4	-1.50625	HES4	-0.679263
EFEMP2	-1.49629	EFEMP2	-0.480588
RP11-383I23.2	-1.48272	RP11-383I23.2	-0.908747
RP11-16E12.1	-1.4763	RP11-16E12.1	-0.996598
SLC44A2	-1.46252	SLC44A2	-0.573414
ZDHHC1	-1.45843	ZDHHC1	-0.701673
CELSR2	-1.45498	CELSR2	-1.07846
FOXD2-AS1	-1.45463	FOXD2-AS1	-1.81411
NDUFA4L2	-1.45339	NDUFA4L2	-1.37819
ANKZF1	-1.4511	ANKZF1	-0.825127
ZEB1-AS1	-1.44181	ZEB1-AS1	-0.825555
RP11-563J2.2	-1.4414	RP11-563J2.2	-1.13155
RP11-190A12.7	-1.4396	RP11-190A12.7	-0.943997
REM2	-1.429	REM2	-0.838272
WDR86	-1.42238	WDR86	-1.28603
ZNF404	-1.41045	ZNF404	-0.733856
NEBL	-1.41034	NEBL	-0.587369
KLHL24	-1.40231	KLHL24	-0.721632
P4HA1	-1.39352	P4HA1	-0.591388
MYO15B	-1.3806	MYO15B	-1.35515
LINC00663	-1.36024	LINC00663	-0.921474
PTGES	-1.35995	PTGES	-0.920912
PPP1R3G	-1.34881	PPP1R3G	-1.10874
ZC3H6	-1.34601	ZC3H6	-1.03867
EFNA1	-1.34488	EFNA1	-0.639275
TPT1-AS1	-1.34253	TPT1-AS1	-0.519866
TGFA	-1.33583	TGFA	-0.899546
LTBP3	-1.31865	LTBP3	-1.03295
KDM4B	-1.31548	KDM4B	-0.537692
CTC-444N24.6	-1.30926	CTC-444N24.6	-0.874623
PIM1	-1.30179	PIM1	-0.777784
DHDH	-1.28904	DHDH	-1.54483
FER1L4	-1.28899	FER1L4	-0.861708
SEC1P	-1.28852	SEC1P	-1.22706
SAMD14	-1.2818	SAMD14	-0.680315
CLK1	-1.27639	CLK1	-0.697741
RP4-728D4.2	-1.27353	RP4-728D4.2	-0.877932
DCST2	-1.25464	DCST2	-1.23145
RP11-666A8.8	-1.2538	RP11-666A8.8	-0.899151
AC009133.20	-1.25322	AC009133.20	-1.21549
FOS	-1.25198	FOS	-1.8558
HAPLN2	-1.25188	HAPLN2	-0.983176
MMP11	-1.25056	MMP11	-1.12614
TENC1	-1.24771	TENC1	-0.435439
MAST1	-1.24725	MAST1	-1.03601
IL3RA	-1.24607	IL3RA	-1.10045
GRB7	-1.24584	GRB7	-0.870674
C6orf48	-1.24533	C6orf48	-0.86372
RP11-216L13.17	-1.23361	RP11-216L13.17	-0.873615
RALGDS	-1.23352	RALGDS	-0.55715
hsa-mir-1199	-1.23265	hsa-mir-1199	-1.55102
RP11-694I15.7	-1.2301	RP11-694I15.7	-1.40266
HDAC5	-1.22357	HDAC5	-0.833369
PPP1R13L	-1.2192	PPP1R13L	-0.664709
RAB20	-1.2163	RAB20	-0.677958
ASIP	-1.2049	ASIP	-1.27292
MANBA	-1.2043	MANBA	-0.84272
DUSP1	-1.19919	DUSP1	-0.704569
IDS_1	-1.19765	IDS_1	-0.604852
FAAH	-1.19434	FAAH	-0.893764
ZNF862	-1.19332	ZNF862	-0.628236
CTD-2530N21.4	-1.18638	CTD-2530N21.4	-0.908128
TLE2	-1.18562	TLE2	-1.3439
RP11-59H7.3	-1.17841	RP11-59H7.3	-0.806488
TBX6	-1.17734	TBX6	-1.32046
PPDPF	-1.17144	PPDPF	-0.940861
COL11A2	-1.1692	COL11A2	-1.02002
RP11-244H3.1	-1.16587	RP11-244H3.1	-1.15304
KLF11	-1.1548	KLF11	-0.852585
AC034220.3	-1.15458	AC034220.3	-0.754577
CSRP2	-1.15408	CSRP2	-0.568845
GDPD3	-1.14698	GDPD3	-0.622198
MIR210HG	-1.14222	MIR210HG	-0.816663
BCAM	-1.14198	BCAM	-1.14521
HCG27	-1.13905	HCG27	-1.02234
VEGFB	-1.13625	VEGFB	-0.972917
H6PD	-1.12932	H6PD	-0.779543
ZNF333	-1.11696	ZNF333	-0.671138
LINC00482	-1.11001	LINC00482	-1.08229
ZNF529	-1.10847	ZNF529	-0.726613
HID1	-1.10657	HID1	-0.763897
IRS2	-1.10645	IRS2	-0.627676
RP11-53O19.3	-1.09961	RP11-53O19.3	-0.715444
FAM13A-AS1	-1.09903	FAM13A-AS1	-0.936834
P4HA2-AS1	-1.09625	P4HA2-AS1	-0.665019
ADC	-1.09167	ADC	-0.682929
HCFC1R1	-1.08834	HCFC1R1	-0.782763
AC005154.6	-1.08673	AC005154.6	-0.637835
TMEM134	-1.08489	TMEM134	-0.52149
VPS37D	-1.07807	VPS37D	-1.15688
DNAJB2	-1.07796	DNAJB2	-0.463934
SEMA4A	-1.07437	SEMA4A	-0.958189
KLC3	-1.06883	KLC3	-1.06782
PRORSD1P	-1.0675	PRORSD1P	-0.911193
SERTAD2	-1.06597	SERTAD2	-0.499415
NOXA1	-1.05729	NOXA1	-1.41133
LAMB2	-1.05002	LAMB2	-0.410756
RPL36	-1.04606	RPL36	-0.46239
YPEL1	-1.04348	YPEL1	-1.21814
WDR60	-1.03853	WDR60	-0.621359
CDK19	-1.02725	CDK19	-0.64086
SEMA3G	-1.02629	SEMA3G	-1.4464
IGIP	-1.02343	IGIP	-0.899367
RP11-554F20.1	-1.02217	RP11-554F20.1	-0.885499
RP11-441O15.3	-1.02162	RP11-441O15.3	-0.934745
ABLIM2	-1.02085	ABLIM2	-0.870483
RP11-452L6.1	-1.00987	RP11-452L6.1	-0.587018
WASF2	-1.00668	WASF2	-0.649012
TFAP4	-1.00622	TFAP4	-0.621661
AC025335.1	-1.003	AC025335.1	-1.00816
PDE4A	-0.992529	PDE4A	-0.850965
XXbac-BPGBPG55C20.2	-0.992084	XXbac-BPGBPG55C20.2	-1.12832
PHF1	-0.990588	PHF1	-0.71069
PSAT1	-0.989417	PSAT1	-0.674636
RP11-894J14.5	-0.986049	RP11-894J14.5	-0.968353
KIAA0355	-0.977652	KIAA0355	-0.575235
TIPARP	-0.970681	TIPARP	-0.927188
PHGDH	-0.96648	PHGDH	-1.39356
THRA	-0.960793	THRA	-0.519808
RPLP1	-0.952076	RPLP1	-0.488702
GSN	-0.95197	GSN	-0.599051
TESK1	-0.949867	TESK1	-0.682522
TTC21A	-0.939486	TTC21A	-0.766255
ZNF554	-0.939173	ZNF554	-0.712513
ZNF250	-0.931133	ZNF250	-0.706656
MIF	-0.930977	MIF	-0.510765
IQSEC1	-0.928449	IQSEC1	-0.628017
PLCD1	-0.927804	PLCD1	-0.618115
EIF4A2	-0.927709	EIF4A2	-0.921619
HERC3	-0.923428	HERC3	-0.719043
RP11-134G8.7	-0.915122	RP11-134G8.7	-0.885996
PPM1M	-0.906763	PPM1M	-0.496072
RP11-538I12.2	-0.90055	RP11-538I12.2	-0.723694
SCAPER	-0.898232	SCAPER	-0.606698
RPL28	-0.897523	RPL28	-0.748183
RAI1	-0.890614	RAI1	-0.415221
PDZD7	-0.890276	PDZD7	-0.95108
FAM57B	-0.882762	FAM57B	-0.859908
KDM6B	-0.882696	KDM6B	-1.02682
ACTR1B	-0.88037	ACTR1B	-0.57779
ERBB3	-0.873755	ERBB3	-1.69386
RPS12	-0.867965	RPS12	-0.421576
STXBP1	-0.866973	STXBP1	-0.944392
CCNI	-0.863851	CCNI	-0.500202
AKT3	-0.863069	AKT3	-0.607073
LRP2BP	-0.861128	LRP2BP	-0.834295
TPP1	-0.859095	TPP1	-0.663677
CBX7	-0.85837	CBX7	-0.816525
MARK4	-0.855108	MARK4	-0.45003
KIAA0040	-0.850995	KIAA0040	-0.993154
CLCNKB	-0.841706	CLCNKB	-1.17599
GDPD5	-0.836288	GDPD5	-0.588616
RP13-516M14.1	-0.83552	RP13-516M14.1	-0.715188
TSSK3	-0.832835	TSSK3	-0.799105
ZNF12	-0.827201	ZNF12	-0.731514
AP000769.1	-0.826948	AP000769.1	-0.928543
PITPNM3	-0.824836	PITPNM3	-0.564061
DPY19L1P1	-0.82296	DPY19L1P1	-0.885633
UBXN7	-0.820917	UBXN7	-0.48234
TMEM107	-0.820147	TMEM107	-0.686841
TSNARE1	-0.818788	TSNARE1	-0.642796
ZBTB4	-0.818561	ZBTB4	-0.644687
POU6F1	-0.816278	POU6F1	-0.63554
RP11-255H23.4	-0.810243	RP11-255H23.4	-1.24061
EML2	-0.808313	EML2	-0.758706
LIMCH1	-0.807087	LIMCH1	-1.29909
ESYT2	-0.806989	ESYT2	-0.44214
ZNF385C	-0.80451	ZNF385C	-1.53195
ZBTB10	-0.804445	ZBTB10	-0.672034
CCDC88B	-0.796992	CCDC88B	-1.14175
ZNF441	-0.796755	ZNF441	-0.646785
EZH1	-0.793287	EZH1	-0.52556
RGL3	-0.792673	RGL3	-1.59065
TPT1	-0.79092	TPT1	-0.656851
MEF2C-AS1	-0.788514	MEF2C-AS1	-0.697154
LPGAT1	-0.78793	LPGAT1	-0.532839
TRAF6	-0.786767	TRAF6	-0.582356
FOXD2	-0.784365	FOXD2	-1.224
GATAD2B	-0.783196	GATAD2B	-0.522151
MEF2A	-0.781038	MEF2A	-0.643491
RPL13	-0.77347	RPL13	-0.679586
PDGFB	-0.771401	PDGFB	-1.06391
BTAF1	-0.770752	BTAF1	-0.418022
MXD1	-0.768437	MXD1	-0.565242
ZBTB42	-0.768049	ZBTB42	-0.988242
H1F0	-0.767285	H1F0	-0.90335
MT1F	-0.766102	MT1F	-0.918188
RLF	-0.765152	RLF	-0.550732
PRX	-0.764692	PRX	-0.891466
SNTA1	-0.752715	SNTA1	-0.607431
PRELID2	-0.750132	PRELID2	-0.590711
C3orf18	-0.748345	C3orf18	-0.598741
CDKN1B	-0.745102	CDKN1B	-0.641072
ADM2	-0.743968	ADM2	-1.45202
INADL	-0.743964	INADL	-0.839827
CRY2	-0.743908	CRY2	-0.829751
ABCA2	-0.742319	ABCA2	-1.33527
DRAM2	-0.735628	DRAM2	-0.510976
ATP2A3	-0.732922	ATP2A3	-0.919629
C16orf13	-0.731295	C16orf13	-0.500129
SLC27A1	-0.730484	SLC27A1	-0.817219
GDI1	-0.727344	GDI1	-0.533388
LINC00847	-0.72382	LINC00847	-0.753116
FAM193B	-0.721445	FAM193B	-0.576916
GIPC3	-0.720653	GIPC3	-0.687401
VGLL4	-0.712937	VGLL4	-0.627653
DNM1	-0.707527	DNM1	-0.826357
CIB2	-0.703379	CIB2	-0.765856
PRAF2	-0.702711	PRAF2	-0.593142
ARNT	-0.700881	ARNT	-0.471013
CBFA2T2	-0.695953	CBFA2T2	-0.663851
CNNM4	-0.691527	CNNM4	-0.660667
AGAP1	-0.685497	AGAP1	-0.549222
RP4-665J23.1	-0.684623	RP4-665J23.1	-0.976112
ZNF137P	-0.678546	ZNF137P	-0.965702
RNASET2	-0.67394	RNASET2	-0.657638
PAN2	-0.669259	PAN2	-0.926005
TESK2	-0.663768	TESK2	-0.635989
GAB1	-0.661548	GAB1	-0.480476
GNRHR2	-0.658786	GNRHR2	-0.889597
CACNB3	-0.652061	CACNB3	-0.58171
LCA5	-0.65119	LCA5	-0.623452
DNAJC4	-0.649507	DNAJC4	-0.669971
GPR157	-0.6378	GPR157	-0.699023
PLXND1	-0.636946	PLXND1	-0.705672
FRS3	-0.636227	FRS3	-0.766872
R3HDM2	-0.636003	R3HDM2	-0.808089
GTPBP1	-0.632268	GTPBP1	-0.514225
KLHL28	-0.623875	KLHL28	-0.735621
RPS8	-0.620858	RPS8	-0.559479
TNFSF12	-0.617476	TNFSF12	-0.883781
FHL3	-0.616522	FHL3	-0.509378
RPS4X	-0.613059	RPS4X	-0.508154
ZKSCAN8	-0.612599	ZKSCAN8	-0.551419
CTD-3018O17.3	-0.612205	CTD-3018O17.3	-1.21143
KMT2E-AS1	-0.611073	KMT2E-AS1	-0.798097
BTBD2	-0.607359	BTBD2	-0.430004
AC024560.3	-0.604524	AC024560.3	-0.536991
PARP16	-0.595661	PARP16	-0.539543
CEP68	-0.595457	CEP68	-0.647874
BRD3	-0.591721	BRD3	-0.643164
GKAP1	-0.590548	GKAP1	-0.695075
MAP3K2	-0.586639	MAP3K2	-0.548413
FN3K	-0.580548	FN3K	-0.822277
RP1-39G22.7	-0.578587	RP1-39G22.7	-0.59459
ZFP62	-0.577362	ZFP62	-0.537833
RPL18	-0.575461	RPL18	-0.591296
ANO8	-0.572418	ANO8	-0.917577
RPLP2	-0.57034	RPLP2	-0.674814
GLIS2	-0.568875	GLIS2	-0.927881
SUV420H2	-0.567622	SUV420H2	-0.729206
RP4-734P14.4	-0.567341	RP4-734P14.4	-0.840523
ACVR2B	-0.566756	ACVR2B	-0.907421
TTBK2	-0.562092	TTBK2	-0.569474
DTNB	-0.558334	DTNB	-0.591734
PCOLCE	-0.555958	PCOLCE	-0.8957
FOXJ2	-0.554975	FOXJ2	-0.592669
PER2	-0.554767	PER2	-1.21743
SENP7	-0.549564	SENP7	-0.639832
SERGEF	-0.544398	SERGEF	-0.593011
PGF	-0.539332	PGF	-0.818725
ZBTB34	-0.535055	ZBTB34	-0.558249
RHOT1	-0.531077	RHOT1	-0.418794
CELA2B	-0.528933	CELA2B	-0.983122
CADM4	-0.527416	CADM4	-1.17991
RPL32	-0.52135	RPL32	-0.493874
RPL10	-0.513618	RPL10	-0.725695
ZNF436	-0.511207	ZNF436	-0.559725
RPS11	-0.508894	RPS11	-0.592144
GARNL3	-0.488546	GARNL3	-0.674672
CASC3	-0.477847	CASC3	-0.535399
RPS3	-0.475212	RPS3	-0.481339
JADE1	-0.474837	JADE1	-0.583033
C9orf72	-0.473757	C9orf72	-0.80422
C16orf58	-0.471104	C16orf58	-0.430903
RPL11	-0.467444	RPL11	-0.449408
P2RX4	-0.46421	P2RX4	-0.589662
RPL3	-0.457055	RPL3	-0.623199
ZNF592	-0.455164	ZNF592	-0.540551
RPL8	-0.451309	RPL8	-0.58639
CDH12	-0.446806	CDH12	-0.615174
SPICE1	-0.445889	SPICE1	-0.749295
ST3GAL3	-0.444596	ST3GAL3	-0.494811
PHF10	-0.442827	PHF10	-0.501352
CLDND1	-0.436748	CLDND1	-0.487947
RAD23A	-0.436342	RAD23A	-0.542597
ANKRD12	-0.434454	ANKRD12	-0.582896
EPHX1	-0.431622	EPHX1	-0.857146
EIF3F	-0.418363	EIF3F	-0.5076
RPL23	-0.410175	RPL23	-0.456887
HIPK3	-0.408822	HIPK3	-0.563624
EEF2	-0.405056	EEF2	-0.490189
RPL14	-0.403907	RPL14	-0.4782
FAM98C	-0.401474	FAM98C	-0.626422
ZXDC	-0.394193	ZXDC	-0.710056
PHC3	-0.392716	PHC3	-0.627251
BCORL1	-0.380816	BCORL1	-0.526184
CRTAP	-0.374166	CRTAP	-0.826085
SP1	-0.351548	SP1	-0.629744
NPRL2	-0.342542	NPRL2	-0.464277
PCIF1	-0.336047	PCIF1	-0.643
RPL19	-0.321953	RPL19	-0.420183
PHF2	-0.298878	PHF2	-0.543056
CPNE1	-0.275093	CPNE1	-0.531347
COG1	-0.274162	COG1	-0.43497
SEC22B	0.295387	SEC22B	0.834633
DZIP1	0.326852	DZIP1	0.832309
TMX3	0.385128	TMX3	0.587475
ZMYM4	0.391226	ZMYM4	0.466943
SNX11	0.393713	SNX11	0.546228
EFR3A	0.396861	EFR3A	0.480572
ATG7	0.399264	ATG7	0.484688
FAHD1	0.400602	FAHD1	0.742331
NDUFB1	0.415732	NDUFB1	0.538597
TMEM165	0.417809	TMEM165	0.672562
MOV10	0.421498	MOV10	0.545775
CSNK1G1	0.433305	CSNK1G1	0.545949
RNMTL1	0.434701	RNMTL1	0.617516
NUPL2	0.441829	NUPL2	0.466004
MMADHC	0.446322	MMADHC	0.517437
REXO2	0.45529	REXO2	0.678066
MRPL33	0.455929	MRPL33	0.530026
ENPP1	0.457182	ENPP1	0.938151
BLOC1S2	0.461208	BLOC1S2	0.485825
ANAPC7	0.476664	ANAPC7	0.467003
FAM169A	0.489084	FAM169A	0.789241
ACADSB	0.494232	ACADSB	0.589316
CGN	0.496364	CGN	0.662176
DENR	0.498895	DENR	0.440393
UROD	0.499336	UROD	0.547622
ABHD5	0.504709	ABHD5	0.771716
LSM1	0.506884	LSM1	0.700465
TRIM38	0.532013	TRIM38	0.507468
MRPL1	0.535617	MRPL1	0.48195
PMM2	0.536244	PMM2	0.670438
NSF	0.541874	NSF	0.520289
KIAA0196	0.548769	KIAA0196	0.460754
CLUH	0.555922	CLUH	0.713052
NDST1	0.568791	NDST1	0.474324
CCNE1	0.569708	CCNE1	1.30445
BCAS2	0.574074	BCAS2	0.580081
CASP8	0.577912	CASP8	0.543039
NDUFB3	0.590126	NDUFB3	0.525501
C2orf47	0.592449	C2orf47	0.541592
TOMM40L	0.595325	TOMM40L	0.65133
CPPED1	0.600073	CPPED1	0.509595
PCSK7	0.60019	PCSK7	0.632434
NEDD4L	0.600361	NEDD4L	0.645837
ZDHHC16	0.603013	ZDHHC16	0.5398
NDUFAF1	0.610666	NDUFAF1	0.625858
GALNT7	0.612003	GALNT7	0.716305
PBDC1	0.625722	PBDC1	0.569661
TCEB1	0.627287	TCEB1	0.636695
SOAT1	0.629628	SOAT1	0.453079
MDM2	0.639221	MDM2	1.0118
SLC38A2	0.640442	SLC38A2	0.456078
AP5M1	0.642626	AP5M1	0.459772
ENY2	0.642691	ENY2	0.651483
WDR43	0.646952	WDR43	0.575097
MT-ND1	0.654492	MT-ND1	0.685291
TM2D2	0.655106	TM2D2	0.560894
NRG2	0.659946	NRG2	0.962089
HIGD1A	0.661653	HIGD1A	0.653399
DCUN1D5	0.666954	DCUN1D5	0.786553
PSMG1	0.67791	PSMG1	0.508005
IFI35	0.677942	IFI35	0.777186
DCAF13	0.689611	DCAF13	0.678811
FRMD6	0.690319	FRMD6	0.882746
TOR1A	0.692162	TOR1A	0.44975
ECHDC1	0.693514	ECHDC1	0.623035
TRIM14	0.702555	TRIM14	0.904227
ASNSD1	0.705869	ASNSD1	0.549341
PNPT1	0.70614	PNPT1	0.922603
SRSF6	0.713372	SRSF6	0.5206
RBM24	0.720803	RBM24	1.08717
MT-CO3	0.720813	MT-CO3	0.57775
YARS2	0.731074	YARS2	0.654537
DHCR24	0.739346	DHCR24	0.728383
C12orf4	0.743805	C12orf4	0.609202
LRRC8D	0.743895	LRRC8D	0.601604
CHCHD7	0.744694	CHCHD7	0.562057
COMMD5	0.747344	COMMD5	0.551431
AKR1B1	0.754876	AKR1B1	1.40374
CIRH1A	0.760363	CIRH1A	0.539182
NACC2	0.769203	NACC2	0.538174
MRPL13	0.770768	MRPL13	0.661347
MRPL15	0.772669	MRPL15	1.01616
TIMM23	0.777828	TIMM23	0.702817
TXNDC9	0.782007	TXNDC9	0.730587
C17orf89	0.784114	C17orf89	0.695752
ETF1	0.784568	ETF1	0.477268
CASP3	0.786015	CASP3	0.728852
ELP6	0.786119	ELP6	0.496022
PIK3R3	0.793439	PIK3R3	0.670521
TAF13	0.796257	TAF13	0.642228
MYD88	0.799096	MYD88	0.56337
NIPA2	0.799668	NIPA2	0.476637
OAF	0.801527	OAF	1.0611
PHF23	0.806524	PHF23	0.761219
RPA3	0.807739	RPA3	0.463688
LAP3	0.816671	LAP3	1.44944
TPPP	0.819726	TPPP	1.11595
MRPL47	0.823078	MRPL47	0.48805
DPF3	0.825161	DPF3	1.14223
PRKAR1B	0.826131	PRKAR1B	0.490065
MRPL20	0.83045	MRPL20	0.479398
KLHL29	0.834145	KLHL29	0.580094
GNG11	0.835437	GNG11	0.705035
MIR137HG	0.835901	MIR137HG	0.904783
SFXN2	0.837736	SFXN2	1.20582
PTRH2	0.839577	PTRH2	0.651767
MRPS11	0.840208	MRPS11	0.572087
MAP2K3	0.858821	MAP2K3	0.80104
AEN	0.861113	AEN	0.799003
TMEM70	0.862301	TMEM70	0.544395
MFSD2A	0.865276	MFSD2A	0.683729
C6orf211	0.878796	C6orf211	0.773942
PRMT6	0.881014	PRMT6	0.811436
GRHL3	0.88287	GRHL3	1.05403
NCR3LG1	0.885008	NCR3LG1	0.540918
TSFM	0.885279	TSFM	0.612793
TRMT10C	0.888763	TRMT10C	0.670828
PYCRL	0.893083	PYCRL	0.530524
AP4E1	0.893152	AP4E1	0.423831
MYEOV2	0.896652	MYEOV2	0.682543
TRMT6	0.897153	TRMT6	0.630865
CLP1	0.898005	CLP1	0.577818
CCDC84	0.901158	CCDC84	0.713784
PLK2	0.904246	PLK2	0.922894
UMPS	0.905059	UMPS	0.481335
RP3-428L16.2	0.905207	RP3-428L16.2	1.29436
DLD	0.909432	DLD	0.630684
AIFM1	0.911359	AIFM1	0.563137
PUS1	0.920926	PUS1	0.633319
MSRB1	0.923258	MSRB1	0.519197
MT-TT	0.928813	MT-TT	1.23028
GTF3C6	0.93848	GTF3C6	0.980407
MT-TP	0.943363	MT-TP	0.799588
PSME3	0.945682	PSME3	0.672831
RP11-313E19.2	0.955868	RP11-313E19.2	1.83686
SLC25A20	0.961779	SLC25A20	0.790924
CASC10	0.96748	CASC10	0.942582
GDAP1	0.976087	GDAP1	1.40894
MRPS28	0.987315	MRPS28	0.576171
PDGFRL	0.989919	PDGFRL	0.85696
HAUS1	0.991724	HAUS1	0.488313
URB2	0.997208	URB2	0.685799
ACADM	0.99833	ACADM	0.487444
RP6-99M1.2	1.00783	RP6-99M1.2	1.09458
RRS1	1.0111	RRS1	0.736652
PSMA3	1.0194	PSMA3	0.622578
NQO1	1.02401	NQO1	0.88371
SNRPG	1.03471	SNRPG	0.593437
IGF2BP3	1.03894	IGF2BP3	0.549473
HELLS	1.04322	HELLS	0.5772
EPHB2	1.0633	EPHB2	0.876322
MIR4435-1HG	1.06744	MIR4435-1HG	0.480786
RGS20	1.06965	RGS20	1.42912
USP18	1.08875	USP18	1.71492
RP1-15D23.2	1.09376	RP1-15D23.2	1.43634
ARHGAP29	1.09988	ARHGAP29	0.611663
OXCT1	1.10472	OXCT1	1.11958
RP11-148B18.4	1.10673	RP11-148B18.4	1.31341
TFDP1	1.10819	TFDP1	0.562389
TRMT2B	1.11938	TRMT2B	0.522756
SLC25A13	1.13063	SLC25A13	0.522904
CD163L1	1.14293	CD163L1	1.83
SRPX2	1.14575	SRPX2	1.00272
ZDHHC6	1.14663	ZDHHC6	0.617741
GPR39	1.1496	GPR39	1.01871
TIMM10	1.15148	TIMM10	0.832628
CDK6	1.15159	CDK6	0.828625
RP11-462L8.1	1.1522	RP11-462L8.1	0.987887
RN7SL2	1.16068	RN7SL2	1.08836
ZC3H12C	1.16868	ZC3H12C	0.669049
MCTP1	1.17578	MCTP1	0.563105
SEMA3A	1.1857	SEMA3A	1.00234
AC005224.2	1.18727	AC005224.2	0.812997
NRK	1.18937	NRK	1.18168
RPUSD1	1.19733	RPUSD1	0.869022
ADAMTS6	1.19865	ADAMTS6	1.04926
ZMPSTE24	1.20444	ZMPSTE24	0.491772
POLR3G	1.2075	POLR3G	1.03815
C12orf5	1.2087	C12orf5	1.05888
NOP58	1.22646	NOP58	0.510234
MPHOSPH6	1.23412	MPHOSPH6	0.584413
OAS3	1.26575	OAS3	1.33053
HYAL3	1.26959	HYAL3	1.05727
WDR4	1.2703	WDR4	0.665094
ACAT2	1.27784	ACAT2	0.768054
CLDN1	1.28088	CLDN1	1.16934
TXNRD1	1.29067	TXNRD1	0.767666
SH3TC2	1.29548	SH3TC2	0.696208
SAMHD1	1.30381	SAMHD1	1.24391
FBXL19-AS1	1.32744	FBXL19-AS1	0.984346
POLR3B	1.3663	POLR3B	0.623857
NCEH1	1.37913	NCEH1	0.72351
MREG	1.3874	MREG	0.730758
FJX1	1.38824	FJX1	0.770636
MIR17HG	1.39517	MIR17HG	0.815876
TCTEX1D4	1.40212	TCTEX1D4	0.811826
OLFML2B	1.40264	OLFML2B	1.32365
DOCK10	1.4346	DOCK10	1.07877
BTBD19	1.44913	BTBD19	0.841151
CPA4	1.46795	CPA4	1.45449
CPED1	1.48035	CPED1	1.26749
SULF2	1.48174	SULF2	1.60565
CXCL2	1.53244	CXCL2	1.28487
RP11-85M11.2	1.53642	RP11-85M11.2	0.836981
TGM4	1.53698	TGM4	1.63621
KB-1732A1.1	1.55745	KB-1732A1.1	1.5788
SLC2A6	1.5577	SLC2A6	0.68811
WNT5B	1.56351	WNT5B	0.925108
PTX3	1.59204	PTX3	1.80757
POP1	1.60171	POP1	1.0764
PPIF	1.6025	PPIF	0.765205
SLFN12	1.6136	SLFN12	0.867507
IKBKE	1.62958	IKBKE	1.15346
CCL20	1.63642	CCL20	1.43617
CXCL1	1.64235	CXCL1	2.76088
MIR22HG	1.64276	MIR22HG	1.9028
FMN1	1.64854	FMN1	0.751122
IL7R	1.67235	IL7R	2.84205
IL8	1.68043	IL8	2.29608
CDC45	1.69583	CDC45	0.584325
TFRC	1.71468	TFRC	1.40689
MIR503HG	1.71707	MIR503HG	0.745284
SERPINB8	1.72075	SERPINB8	1.09714
WNT7B	1.7656	WNT7B	0.922776
ODC1	1.77264	ODC1	0.687994
RP11-23P13.6	1.80903	RP11-23P13.6	0.719293
DOK3	1.81991	DOK3	1.53597
DOCK4	1.8213	DOCK4	0.828982
KBTBD8	1.85515	KBTBD8	1.48362
CREB5	1.87436	CREB5	0.734367
SLC7A11	1.90033	SLC7A11	0.607733
TRNP1	1.91542	TRNP1	0.820326
SERPINB7	1.93485	SERPINB7	1.00705
CYR61	1.99988	CYR61	0.53728
MIR146A	2.0898	MIR146A	1.43756
COL12A1	2.09061	COL12A1	1.21702
ENC1	2.15589	ENC1	0.622219
VNN1	2.24969	VNN1	0.927937
DKK1	2.30288	DKK1	1.9216
IL6	2.34254	IL6	2.29228
EREG	2.48048	EREG	1.08842
RP1-74M1.3	2.54567	RP1-74M1.3	1.07974
NAV3	3.01458	NAV3	1.47978
CCL2	3.48846	CCL2	1.64572
